# Supplementary material for: Selective Chemical Activation of Piezo1 in Leukemia Cell Membrane: Single Channel Analysis
Source: Int J Mol Sci. 2021 Jul 22;22(15):7839. doi: 10.3390/ijms22157839 (PMC8346046; doi:10.3390/ijms22157839)
Supplement: Supplementary file 1 [file ijms-22-07839-s001.zip]

Archive with 1 entries (1 files):
- ijms-1287779-supplementary 2.pdf
